# Supplementary material for: Evaluation of radically open dialectical behaviour therapy in an adult community mental health team: effectiveness in people with autism spectrum disorders
Source: BJPsych Bull. 2021 Jun;45(3):146–53. doi: 10.1192/bjb.2020.113 (PMC9059310; doi:10.1192/bjb.2020.113)
Supplement: Supplementary file 1 [file S2056469420001138sup001.zip]

Archive with 4 entries (4 files):
- BJPsychBull-20-0122_coi-disclosure_CG.pdf
- BJPsychBull-20-0122_coi-disclosure_PLC.pdf
- BJPsychBull-20-0122_coi-disclosure_SS.pdf
- BJPsychBull-20-0122_coi-disclosure_VM.pdf
